# Supplementary material for: Effects of Exercise and Sports Intervention and the Involvement Level on the Mineral Health of Different Bone Sites in the Leg, Hip, and Spine: A Systematic Review and Meta-Analysis
Source: Int J Environ Res Public Health. 2023 Aug 7;20(15):6537. doi: 10.3390/ijerph20156537 (PMC10419061; doi:10.3390/ijerph20156537)
Supplement: Supplementary file 1 [file ijerph-20-06537-s001.zip]

Archive with 1 entries (1 files):
- ijerph-2455090-supplementary.pdf
